# Supplementary material for: Evaluation of NKp46 expression and cytokine production of decidual NK cells in women with recurrent pregnancy loss
Source: Reprod Med Biol. 2022 Jul 12;21(1):e12478. doi: 10.1002/rmb2.12478 (PMC9275167; doi:10.1002/rmb2.12478)
Supplement: Supplementary file 2 — Table S1‐S2 [file RMB2-21-e12478-s001.xlsx]

## Sheet: Table S1
Supplemental Table 1. Monoclonal antibodies used in the fluorescent immunostaining.
(A) Monoclonal antibodies for staining of surface anrigens on dNK cells
	Color	Clone
CD45	APC-H7	2D1
CD3	APC	UCHT1
CD56	Alexa Fluor 488	B159
CD16	BV510	3G8
NKp46	Brilliant violet421	9E2
(B) Monoclonal antibodies for staining intracellular cytokines of dNK cells
	Color	Clone
CD45	APC-H7	2D1
CD56	Alexa Fluor 488	B159
TNF-α	Brilliant violet 421	MAb11
IFN-γ	PE-Cy7	4S.B3
IL-4	PerCP-Cy5	MP4-25D2
IL-10	APC	JES3-19F1
TGF-β1	PE	TW4-2F8

## Sheet: Table S2
Supplemental Table 2. Correlation between NKp46 expression and cytokine production by dNK cells.
(A) Correlations between NKp46 expression and TNF-α-, IFN-γ-, IL-4-, IL-10-, and TGF-β1-prodcing CD56bright dNK cells in 26 patients.
	TNF-α+			IFN-γ+			IL-4+			IL-10+			TGF-β+
	r	p		r	p		r	p		r	p		r	p
NKp46+	0.23	0.26		−0.05	0.81		0.57 *	< 0.05		0.47 *	< 0.05		0.42 *	< 0.05
NKp46bright	0.27	0.18		−0.06	0.78		0.72 *	< 0.05		0.65 *	< 0.05		0.28	0.16
* Spearman's rank correlation analysis revealed a significant correlation; p < 0.05.
(B) Correlations between NKp46 expression and TNF-α/IL-4, IFN-γ/IL-4, TNF-α/IL-10, and IFN-γ/IL-10 ratios of CD56bright dNK cells
	TNF-α/IL-4			IFN-γ/IL-4			TNF-α/IL-10			IFN-γ/IL-10
	r	p		r	p		r	p		r	p
NKp46+	−0.21	0.29		−0.2	0.32		−0.25	0.22		−0.25	0.2
NKp46bright	−0.32	0.1		−0.29	0.15		−0.42 *	< 0.05		−0.41 *	< 0.05
* Spearman's rank correlation analysis revealed a significant correlation; p < 0.05.
